# Supplementary material for: Bis[(4-methyl­phen­yl)ethyn­yl] telluride
Source: Acta Crystallogr Sect E Struct Rep Online. 2010 Feb 24;66(Pt 3):o685. doi: 10.1107/S1600536810006264 (PMC2983524; doi:10.1107/S1600536810006264)
Supplement: Supplementary file 2 [file e-66-0o685-Isup2.hkl]

#
# h,k,l, Fc-squared, Fo-squared, sigma(Fo-squared) and status flag
#
data_I
_shelx_title ' temono                 R =  New: C2/c'
_shelx_refln_list_code          4
_shelx_F_calc_maximum      355.80
_exptl_crystal_F_000       696.00
_reflns_d_resolution_high  0.7966
 
loop_
 _symmetry_equiv_pos_as_xyz
 'x, y, z'
 '-x, y, -z+1/2'
 'x+1/2, y+1/2, z'
 '-x+1/2, y+1/2, -z+1/2'
 '-x, -y, -z'
 'x, -y, z-1/2'
 '-x+1/2, -y+1/2, -z'
 'x+1/2, -y+1/2, z-1/2'
 
_cell_length_a    25.8462
_cell_length_b     4.8902
_cell_length_c    11.3764
_cell_angle_alpha  90.000
_cell_angle_beta  100.316
_cell_angle_gamma  90.000
 
_shelx_F_squared_multiplier     1.000
 
loop_
 _refln_index_h
 _refln_index_k
 _refln_index_l
 _refln_F_squared_calc
 _refln_F_squared_meas
 _refln_F_squared_sigma
 _refln_observed_status
   2   0   0    23867.62    22950.84    528.99 o
   4   0   0     4044.87     3798.00     92.72 o
   6   0   0    34521.01    32464.16    493.31 o
   8   0   0    15916.00    14893.63    192.33 o
  10   0   0    27524.36    26413.35    323.77 o
  12   0   0    16734.55    15709.14    179.60 o
  14   0   0    16109.68    14603.77    170.85 o
  16   0   0    13508.72    12972.36    156.46 o
  18   0   0    14668.51    13892.45    168.63 o
  20   0   0    11842.27    11410.87    145.44 o
  22   0   0    14111.13    13601.94    197.16 o
  24   0   0     5290.82     5340.24    101.53 o
  26   0   0     3105.21     3096.40    116.90 o
  28   0   0    14889.67    15188.81    284.95 o
  30   0   0     4302.57     4632.25    129.82 o
   3   1   0     9378.77     9700.72    159.60 o
   5   1   0    63008.26    63817.88    672.38 o
   7   1   0    14259.59    14052.51    141.24 o
   9   1   0     6214.14     5764.15     69.67 o
  11   1   0     7474.88     7319.52    120.77 o
  13   1   0     5674.88     5274.08     66.40 o
  15   1   0     9786.13     9414.70     84.67 o
  17   1   0    10808.28    10531.36     94.72 o
  19   1   0     2672.86     2526.97     35.93 o
  21   1   0     3592.65     3626.19     54.89 o
  23   1   0    12769.18    12413.64    146.77 o
  25   1   0     3381.61     3547.47     63.88 o
  27   1   0     1722.58     1781.29     46.77 o
  29   1   0     1947.55     1926.22     45.78 o
  31   1   0      950.49     1025.95     47.05 o
   2   2   0        1.00        5.94      9.51 o
   4   2   0       51.03      100.67     10.37 o
   6   2   0      176.14      228.65     14.49 o
   8   2   0      513.60      535.11     17.19 o
  10   2   0      837.47      852.84     20.54 o
  12   2   0      636.96      638.36     19.00 o
  14   2   0      333.44      398.60     18.31 o
  16   2   0       16.13       45.72     27.51 o
  18   2   0      469.31      424.69     39.58 o
  20   2   0       22.45       20.75     16.30 o
  22   2   0        6.23        5.14     16.26 o
  24   2   0        5.08      -30.07     20.05 o
  26   2   0        1.10       -9.75     23.40 o
  28   2   0       20.99      -10.14     25.41 o
  30   2   0       41.70       42.94     29.52 o
   1   3   0     8197.89     8577.89    202.08 o
   3   3   0     5039.21     5008.64     79.06 o
   5   3   0    12903.47    13644.80    187.77 o
   7   3   0     5655.95     5819.86     83.72 o
   9   3   0     8108.88     8332.11     98.76 o
  11   3   0     1997.78     1961.61     45.64 o
  13   3   0      842.53      809.82     33.10 o
  15   3   0     3747.37     3639.49     68.93 o
  17   3   0     4441.48     4491.42     80.80 o
  19   3   0     3353.48     3398.64     70.38 o
  21   3   0     3014.25     3082.32     61.79 o
  23   3   0     6120.61     6031.70     94.59 o
  25   3   0     1800.46     1871.23     58.45 o
  27   3   0     1353.78     1494.10     55.53 o
   0   4   0    25918.71    27914.98    677.58 o
   2   4   0     9194.16     9497.97    276.97 o
   4   4   0     7890.54     7820.67    241.31 o
   6   4   0    10612.55    10632.02    306.69 o
   8   4   0     8701.95     8848.09    140.18 o
  10   4   0     7396.82     7503.25    126.47 o
  12   4   0     6737.10     6832.23    120.50 o
  14   4   0    10502.01    10745.34    149.73 o
  16   4   0     5545.60     5697.75     97.61 o
  18   4   0     4445.33     4456.50     86.07 o
  20   4   0     5309.74     5512.25    100.79 o
  22   4   0     5820.62     6029.15     98.20 o
  24   4   0     3575.61     3453.77     73.01 o
   1   5   0     4121.00     4279.25    123.56 o
   3   5   0     4607.97     4884.51    142.65 o
   5   5   0     3795.57     4035.74    171.18 o
   7   5   0     3623.87     3666.05    162.86 o
   9   5   0     4344.25     4357.89    181.88 o
  11   5   0     4801.86     4863.10    198.52 o
  13   5   0     4193.27     4181.96    180.69 o
  15   5   0     3075.03     3066.93    154.54 o
  17   5   0     3209.50     3488.93    167.61 o
   0   6   0      782.47      879.66     92.72 o
   2   6   0       68.04      -11.89     36.14 o
   4   6   0      392.75      341.38     62.41 o
   6   6   0      303.51      389.45     54.56 o
 -31   1   1      882.09      924.91     76.67 o
 -29   1   1     1261.54     1287.52     47.99 o
 -27   1   1     1413.30     1391.23     38.08 o
 -25   1   1     2443.81     2433.56     46.87 o
 -23   1   1     7372.70     7194.09     81.45 o
 -21   1   1     2541.49     2603.43     41.44 o
 -19   1   1     5835.95     5819.01     66.52 o
 -17   1   1     4648.41     4278.64     50.88 o
 -15   1   1     5939.68     5541.22     54.37 o
 -13   1   1    20714.91    20645.95    176.84 o
 -11   1   1    12440.54    12271.13    108.94 o
  -9   1   1    20086.30    20293.68    184.90 o
  -7   1   1     9209.86     9038.85     96.87 o
  -5   1   1     4316.90     3978.06     53.13 o
  -3   1   1    13475.78    14083.09    262.77 o
  -1   1   1    17628.37    19115.99    431.51 o
   3   1   1     4508.96     4569.11     81.11 o
   5   1   1    77985.63    79249.82    851.67 o
   7   1   1    13133.40    13242.64    161.81 o
   9   1   1    15175.21    15314.67    209.59 o
  11   1   1     9190.77     8916.61    116.19 o
  13   1   1     4761.03     4385.22     48.78 o
  15   1   1     9127.00     9074.10     88.05 o
  17   1   1     4058.93     4042.01     49.52 o
  19   1   1     9057.53     8681.28     88.92 o
  21   1   1     3702.04     3618.56     59.92 o
  23   1   1      412.00      519.50     32.43 o
  25   1   1     2710.53     2773.50     56.62 o
  27   1   1     4620.40     4758.71     79.50 o
  29   1   1     1504.14     1531.42     46.12 o
  31   1   1     1204.97     1280.57     59.71 o
 -30   2   1     3566.75     3660.20     82.87 o
 -28   2   1     4334.97     4535.08     90.74 o
 -26   2   1     4406.50     4459.94     86.88 o
 -24   2   1     6284.40     6356.31     94.29 o
 -22   2   1     1614.72     1568.84     41.69 o
 -20   2   1     6014.58     5991.71     96.41 o
 -18   2   1    31053.64    29979.34    345.03 o
 -16   2   1    11604.80    11523.38    149.75 o
 -14   2   1    12759.49    12777.35    140.59 o
 -12   2   1    20689.17    20381.85    293.96 o
 -10   2   1    17406.52    16910.91    178.45 o
  -8   2   1    20674.62    20742.79    208.23 o
  -6   2   1    15060.06    15017.60    173.60 o
  -4   2   1    22541.42    23447.75    298.24 o
  -2   2   1    17279.96    18108.25    288.80 o
   0   2   1    20897.19    21885.90    348.47 o
   2   2   1    21309.54    22519.36    279.42 o
   4   2   1    46557.06    50210.44    489.06 o
   6   2   1     6483.08     6071.65     58.88 o
   8   2   1     9698.56     9240.82     92.34 o
  10   2   1    47921.01    48849.59    396.06 o
  12   2   1    18313.17    18422.00    160.34 o
  14   2   1    20226.32    19237.36    158.47 o
  16   2   1     8631.90     8458.39     95.13 o
  18   2   1     2642.26     2610.50     45.15 o
  20   2   1     9083.81     9043.85    104.82 o
  22   2   1     7866.61     7903.68    110.41 o
  24   2   1     5089.30     5148.48     93.75 o
  26   2   1     4427.17     4604.87     90.17 o
  28   2   1     5374.90     5205.58     99.67 o
 -27   3   1     1405.75     1537.69     55.11 o
 -25   3   1     2652.38     2821.31     62.06 o
 -23   3   1     3911.62     3866.31     72.04 o
 -21   3   1     4162.20     4224.54     81.97 o
 -19   3   1     5768.15     5834.95     97.58 o
 -17   3   1     2850.24     3044.64     63.88 o
 -15   3   1     4861.60     4899.35     83.16 o
 -13   3   1    10199.96    10133.00    136.70 o
 -11   3   1     6026.44     6099.95     91.27 o
  -9   3   1     8497.50     8960.54    137.28 o
  -7   3   1     8196.15     8247.10    126.01 o
  -5   3   1     5957.80     5839.60    118.98 o
  -3   3   1    14759.14    15273.64    257.00 o
  -1   3   1    15932.50    17131.71    282.55 o
   3   3   1     6319.27     6477.16     82.09 o
   5   3   1    14141.55    14553.79    152.17 o
   7   3   1     8069.41     8302.68     97.52 o
   9   3   1     9953.08    10005.45    115.21 o
  11   3   1     5252.49     5145.68     70.93 o
  13   3   1     4476.19     4437.94     75.83 o
  15   3   1     7514.24     7660.46    113.03 o
  17   3   1     5100.95     5345.53     81.29 o
  19   3   1     5086.60     5146.48     81.63 o
  21   3   1     3513.84     3600.45     67.56 o
  23   3   1     1536.20     1516.38     51.99 o
  25   3   1     3056.06     3072.08     75.02 o
  27   3   1     4068.18     4191.39     94.17 o
 -24   4   1      513.46      543.44     37.87 o
 -22   4   1      135.87      113.89     28.79 o
 -20   4   1      249.26      246.20     31.35 o
 -18   4   1      360.50      355.87     38.07 o
 -16   4   1       13.66       23.84     25.31 o
 -14   4   1      342.24      359.30     35.20 o
 -12   4   1       55.06       35.18     22.68 o
 -10   4   1       19.29       -9.78     19.73 o
  -8   4   1     1149.58     1170.95     65.97 o
  -6   4   1      890.14      913.30     51.71 o
  -4   4   1       11.68       16.64     34.47 o
  -2   4   1      305.31      364.94     54.68 o
   0   4   1       22.26      -26.15     30.91 o
   2   4   1      959.90     1027.26     53.80 o
   4   4   1      523.31      590.80     63.00 o
   6   4   1       14.82      -11.89     33.28 o
   8   4   1      120.26      147.84     23.61 o
  10   4   1      152.75      100.88     31.18 o
  12   4   1        2.51       -7.41     17.55 o
  14   4   1       18.00       -2.06     19.11 o
  16   4   1      277.81      317.53     29.51 o
  18   4   1      299.76      258.15     26.68 o
  20   4   1      404.17      439.69     32.19 o
  22   4   1      591.46      650.41     37.74 o
 -17   5   1     2344.44     2575.98    141.46 o
 -15   5   1     2155.93     2032.73    124.82 o
 -13   5   1     2470.63     2512.98    135.52 o
 -11   5   1     2223.75     2370.33    130.76 o
  -9   5   1     3523.95     3669.61    164.04 o
  -7   5   1     1872.02     1838.97    112.93 o
  -5   5   1     2382.17     2501.09    129.57 o
  -3   5   1     1251.49     1205.37     91.53 o
  -1   5   1     1323.00     1251.12     65.98 o
   1   5   1     1449.41     1510.60     71.45 o
   3   5   1     1424.18     1522.02     71.45 o
   5   5   1     8629.86     9049.28    203.80 o
   7   5   1     2481.65     2541.42     93.65 o
   9   5   1     1087.38     1046.08     89.15 o
  11   5   1     2738.72     2766.18    142.65 o
  13   5   1     2369.76     2416.69    134.33 o
  15   5   1     1159.61     1279.08     99.85 o
  17   5   1      713.22      754.76     62.58 o
  -6   6   1     3126.29     2991.99    113.84 o
  -4   6   1     5974.21     5849.60    165.17 o
  -2   6   1     3616.32     3762.23    127.33 o
   0   6   1     5219.09     5142.45    216.35 o
   2   6   1     4371.70     4184.34    192.57 o
   4   6   1     3146.74     3239.48    238.94 o
 -32   0   2     4396.18     4424.49    136.11 o
 -30   0   2     5057.44     5339.69    174.74 o
 -28   0   2     6473.59     6647.85    155.04 o
 -26   0   2     6292.74     6482.41    120.55 o
 -24   0   2     6502.13     6595.48    118.50 o
 -22   0   2    12225.42    11631.26    151.44 o
 -20   0   2     9472.58     9120.18    124.60 o
 -18   0   2     9606.25     8763.29    102.48 o
 -16   0   2    13285.30    12991.05    182.44 o
 -14   0   2    29373.76    29441.79    375.97 o
 -12   0   2     4344.80     3776.94     64.94 o
 -10   0   2     7857.69     6757.73    257.37 o
  -8   0   2    66219.95    63897.16   1314.53 o
  -6   0   2    38057.88    38243.22    468.62 o
  -4   0   2   126591.12   118873.16   2616.40 o
  -2   0   2    34593.88    34291.34    757.22 o
   0   0   2     5188.99     5324.33    126.01 o
   4   0   2    28281.18    27520.13    468.95 o
   6   0   2    20496.88    20034.57    284.46 o
   8   0   2    16421.66    15787.74    205.40 o
  10   0   2    19085.66    18185.42    205.03 o
  12   0   2    16451.33    15912.89    183.78 o
  14   0   2    28265.71    27052.27    349.08 o
  16   0   2    13026.60    12303.17    176.82 o
  18   0   2    11169.42    10749.19    161.50 o
  20   0   2    10552.07    10393.59    160.57 o
  22   0   2     4800.44     4649.13     92.11 o
  24   0   2    20297.05    20404.01    287.78 o
  26   0   2     7064.40     7275.32    131.49 o
  28   0   2      199.16      225.35     41.70 o
  30   0   2     2639.68     2763.80    142.65 o
 -31   1   2     2049.92     2149.02     90.33 o
 -29   1   2     2191.60     2249.82     88.65 o
 -27   1   2     6072.29     6050.42     76.12 o
 -25   1   2     3270.48     3272.94     47.00 o
 -23   1   2     2589.11     2553.82     39.64 o
 -21   1   2     6741.80     6496.83     74.02 o
 -19   1   2     7339.52     7253.38     77.97 o
 -17   1   2     2833.58     2588.54     37.89 o
 -15   1   2     4895.22     4621.09     48.11 o
 -13   1   2    12870.48    12418.88    112.44 o
 -11   1   2    11239.74    11130.97    100.06 o
  -9   1   2    20547.33    21448.05    179.21 o
  -7   1   2    12192.38    12136.34    181.70 o
  -5   1   2    12016.91    12230.31    204.95 o
  -3   1   2    18525.11    19526.13    305.55 o
  -1   1   2    10245.28    11432.63    241.31 o
   1   1   2    58280.98    61410.09    751.56 o
   3   1   2    15695.09    15974.60    133.39 o
   5   1   2      111.52       85.32      6.68 o
   7   1   2    12193.29    12022.62    105.41 o
   9   1   2    24936.14    24556.98    240.56 o
  11   1   2     4748.90     4331.54     47.87 o
  13   1   2     6283.24     5937.48     62.38 o
  15   1   2     9193.82     8931.91     88.25 o
  17   1   2     6248.60     6227.78     68.57 o
  19   1   2    11961.25    11617.15    123.03 o
  21   1   2     4616.02     4599.74     64.20 o
  23   1   2     1881.09     1873.82     44.21 o
  25   1   2     2811.26     2874.81     76.48 o
  27   1   2     1334.62     1429.86     49.11 o
  29   1   2     3905.71     3997.11     79.82 o
 -30   2   2       62.32       62.72     29.62 o
 -28   2   2       91.84       81.94     28.10 o
 -26   2   2       71.47       55.94     21.48 o
 -24   2   2       39.18       -0.34     21.52 o
 -22   2   2      245.85      284.48     28.14 o
 -20   2   2       23.10       19.05     18.92 o
 -18   2   2      408.07      505.02     29.88 o
 -16   2   2      672.89      718.88     31.06 o
 -14   2   2      461.08      494.03     25.82 o
 -12   2   2      409.14      456.29     23.22 o
 -10   2   2      778.75      855.97     27.19 o
  -8   2   2     1052.50     1088.97     37.24 o
  -6   2   2       99.33      149.21     15.29 o
  -4   2   2      118.30      216.28     19.74 o
  -2   2   2        2.39       13.80      7.49 o
   0   2   2       21.64       36.43      8.87 o
   2   2   2      165.51      203.99      9.86 o
   4   2   2      506.83      584.75     17.20 o
   6   2   2     1896.66     1871.24     26.85 o
   8   2   2      684.72      762.60     17.93 o
  10   2   2     1044.92     1219.36     23.15 o
  12   2   2       83.05       96.38     10.81 o
  14   2   2      328.68      377.59     16.83 o
  16   2   2       10.33       18.45     14.36 o
  18   2   2       60.50       98.90     15.24 o
  20   2   2       44.25       52.27     18.19 o
  22   2   2        0.13      -26.02     17.35 o
  24   2   2       11.23      -28.50     19.77 o
  26   2   2       39.09       60.30     27.39 o
  28   2   2       48.27       38.44     28.90 o
 -27   3   2     2291.61     2297.41     58.28 o
 -25   3   2     2858.35     2790.15     69.36 o
 -23   3   2     3958.10     3848.15     80.36 o
 -21   3   2     2352.75     2340.40     59.51 o
 -19   3   2     2637.14     2722.07     62.18 o
 -17   3   2       93.85      105.72     21.58 o
 -15   3   2      968.90      944.13     42.02 o
 -13   3   2    17635.82    17793.56    250.55 o
 -11   3   2     4460.21     4525.57     86.33 o
  -9   3   2     3186.49     3170.99     66.48 o
  -7   3   2     7610.63     7887.61    153.75 o
  -5   3   2     7284.72     7353.24    142.65 o
  -3   3   2     9222.01     9511.84    173.26 o
  -1   3   2     5542.19     6028.14    279.35 o
   1   3   2    11767.19    12451.53    218.15 o
   3   3   2     5733.77     6014.79     71.29 o
   5   3   2     3148.15     3141.01     46.34 o
   7   3   2     3398.27     3439.08     46.47 o
   9   3   2     7124.49     7333.18     81.66 o
  11   3   2     1057.36     1081.59     28.31 o
  13   3   2     1267.85     1335.37     32.18 o
  15   3   2    11809.53    11510.70    138.96 o
  17   3   2     5308.85     5245.85     80.76 o
  19   3   2     4473.16     4570.24     76.05 o
  21   3   2     2448.32     2461.75     62.85 o
  23   3   2     1188.57     1307.53     49.18 o
  25   3   2     1708.58     1749.89     57.46 o
 -24   4   2     2985.38     3166.06     89.44 o
 -22   4   2     4121.99     4288.15    102.02 o
 -20   4   2     4303.21     4454.74    101.99 o
 -18   4   2     7753.56     7749.52    141.57 o
 -16   4   2     6247.14     6132.90    118.43 o
 -14   4   2     7079.62     7185.90    128.52 o
 -12   4   2     4390.50     4346.89    112.30 o
 -10   4   2     6206.50     6172.77    139.05 o
  -8   4   2    16342.51    16593.34    294.59 o
  -6   4   2    10168.63    10433.79    199.36 o
  -4   4   2    12496.08    13149.75    359.00 o
  -2   4   2     9947.10    10336.02    294.81 o
   0   4   2     8749.91     8985.62    263.90 o
   2   4   2    11663.83    12122.69    332.84 o
   4   4   2    10353.46    10458.50    210.94 o
   6   4   2     7035.68     7174.57    127.16 o
   8   4   2     5984.87     6356.90    115.44 o
  10   4   2    11910.06    12271.19    190.61 o
  12   4   2     7616.89     7693.80    103.77 o
  14   4   2     6545.66     6938.42     98.69 o
  16   4   2     5419.51     5626.03     87.96 o
  18   4   2     5131.93     5282.76     89.03 o
  20   4   2     5760.79     5804.37    104.31 o
  22   4   2     3279.30     3269.94     78.39 o
 -17   5   2     3488.72     3502.73    114.35 o
 -15   5   2     3901.56     3989.38    177.12 o
 -13   5   2     2892.07     3037.21    149.78 o
 -11   5   2     3824.02     3720.73    165.23 o
  -9   5   2     3142.13     3178.67    150.97 o
  -7   5   2     3185.81     3469.91    156.91 o
  -5   5   2     4809.08     5150.77    197.33 o
  -3   5   2     4198.79     4513.61    179.50 o
  -1   5   2     3806.87     4231.88    172.37 o
   1   5   2     4313.65     4664.80    131.13 o
   3   5   2     3721.37     3689.68    146.21 o
   5   5   2     4427.30     4445.86    126.85 o
   7   5   2     5689.52     5641.13    148.31 o
   9   5   2     4270.61     4191.47    179.50 o
  11   5   2     3585.48     3520.34    112.87 o
  13   5   2     3548.94     3667.02     94.33 o
  15   5   2     2411.08     2461.25     77.96 o
  17   5   2     1945.43     2032.28     74.08 o
  -4   6   2        6.30      -41.03     34.19 o
  -2   6   2       47.91       15.82     38.24 o
   0   6   2      356.06      241.30     47.91 o
   2   6   2      215.64      213.38     47.07 o
   4   6   2      180.88      165.68     68.35 o
 -31   1   3     3438.96     3585.99    115.56 o
 -29   1   3     1380.07     1473.81     59.09 o
 -27   1   3     2016.78     2068.93     56.26 o
 -25   1   3     2728.87     2803.46     43.46 o
 -23   1   3     4447.01     4413.37     58.79 o
 -21   1   3     3741.75     3710.54     51.21 o
 -19   1   3     4161.55     4027.71     51.91 o
 -17   1   3    13391.72    13491.53    125.48 o
 -15   1   3     8944.26     8848.54     86.70 o
 -13   1   3     6792.12     6207.16     63.63 o
 -11   1   3     8662.60     8719.99     88.19 o
  -9   1   3    16770.61    17153.59    157.86 o
  -7   1   3     1015.50      869.31     23.32 o
  -5   1   3      269.33      231.24     15.07 o
  -3   1   3    25656.27    27559.96    452.88 o
  -1   1   3    12516.58    13474.29    274.00 o
   1   1   3    38695.61    41592.47    334.88 o
   3   1   3    15273.23    15939.82    153.30 o
   5   1   3    10602.95    10770.36     95.34 o
   7   1   3    11714.80    11626.91    103.95 o
   9   1   3     3874.66     3440.16     40.41 o
  11   1   3    13615.58    13832.83    124.67 o
  13   1   3     7937.92     7703.43     77.77 o
  15   1   3     3889.78     3699.19     52.17 o
  17   1   3     3553.84     3428.31     51.45 o
  19   1   3     3553.04     3576.43     54.72 o
  21   1   3     3013.27     3105.28     51.90 o
  23   1   3     3441.21     3420.02     62.72 o
  25   1   3     2774.82     2880.80     64.24 o
  27   1   3     1396.84     1496.26     50.61 o
  29   1   3     5491.88     5684.59    105.55 o
 -30   2   3     1758.53     1743.44     66.79 o
 -28   2   3     2296.57     2399.10     56.93 o
 -26   2   3     5307.17     5315.23     97.00 o
 -24   2   3     5117.90     5153.23     92.39 o
 -22   2   3    12473.35    12287.49    167.24 o
 -20   2   3     9380.19     9309.64    132.66 o
 -18   2   3    11210.52    11254.18    151.06 o
 -16   2   3    14101.93    13683.69    173.30 o
 -14   2   3    13746.34    13409.58    193.80 o
 -12   2   3    10838.40    10602.78    157.38 o
 -10   2   3     9717.70     9356.78    139.31 o
  -8   2   3    23723.85    24373.66    393.53 o
  -6   2   3    17374.60    17201.97    284.04 o
  -4   2   3    21062.65    21667.47    347.86 o
  -2   2   3    15723.15    16104.72    182.92 o
   0   2   3    20364.00    21322.24    432.19 o
   2   2   3    17059.06    16901.53    156.43 o
   4   2   3    11118.06    10767.97     97.92 o
   6   2   3    60746.85    62567.72    504.28 o
   8   2   3    23342.19    23518.28    201.03 o
  10   2   3     6240.64     5883.89     63.44 o
  12   2   3    10808.10    10622.16    133.34 o
  14   2   3    10994.28    10705.10    105.04 o
  16   2   3     7401.56     7424.03     81.09 o
  18   2   3     5843.40     5978.26     84.90 o
  20   2   3     8717.38     8548.42    112.02 o
  22   2   3     6469.52     6507.93    107.01 o
  24   2   3     6517.92     6620.93    111.49 o
  26   2   3     4657.10     4889.05     84.78 o
  28   2   3     5164.31     5273.72    103.55 o
 -27   3   3     2219.25     2327.33     76.61 o
 -25   3   3     2520.92     2518.50     76.31 o
 -23   3   3     4354.15     4404.03    100.42 o
 -21   3   3     2378.93     2323.82     68.58 o
 -19   3   3     2898.08     2818.85     73.42 o
 -17   3   3     8524.06     8738.46    147.44 o
 -15   3   3     4667.80     4758.11     94.40 o
 -13   3   3     4889.80     5017.03     95.93 o
 -11   3   3     8082.78     7821.30    127.88 o
  -9   3   3     6743.25     6600.68    149.19 o
  -7   3   3     8693.28     8622.24    165.18 o
  -5   3   3     9196.39     9235.58    173.03 o
  -3   3   3     7550.31     7553.09    220.51 o
  -1   3   3     7818.29     7848.51    119.01 o
   1   3   3    10528.67    11087.86    160.33 o
   3   3   3     7606.19     7577.71    101.09 o
   5   3   3     9853.78     9955.54     94.87 o
   7   3   3     5344.79     5230.08     52.29 o
   9   3   3     4102.96     4055.36     47.45 o
  11   3   3    11217.74    11663.28    106.07 o
  13   3   3     6261.82     6726.22     75.88 o
  15   3   3     3679.80     3623.33     56.82 o
  17   3   3     4536.24     4478.05     73.67 o
  19   3   3     2835.86     2871.43     66.99 o
  21   3   3     3405.04     3501.97     76.65 o
  23   3   3     4146.11     4272.95     88.53 o
  25   3   3     1706.84     1720.97     57.65 o
 -24   4   3       20.21       12.09     33.21 o
 -22   4   3       24.88       -0.23     28.79 o
 -20   4   3        2.12      -28.44     26.19 o
 -18   4   3       97.12      123.01     30.44 o
 -16   4   3       46.17       52.65     26.14 o
 -14   4   3      100.48       93.59     57.65 o
 -12   4   3     2311.69     2322.05     79.35 o
 -10   4   3     1045.35      964.99     51.27 o
  -8   4   3      215.31      220.54     50.52 o
  -6   4   3      561.09      518.52     40.71 o
  -4   4   3        9.88      -14.09     20.80 o
  -2   4   3      489.93      462.42     57.06 o
   0   4   3     1430.19     1184.60    158.70 o
   2   4   3       50.40       41.61     23.36 o
   4   4   3       15.79       11.83     17.05 o
   6   4   3      183.43      191.27     19.44 o
   8   4   3       14.63       -2.91     14.01 o
  10   4   3      921.15      850.89     35.66 o
  12   4   3      205.37      254.24     30.18 o
  14   4   3       18.18       23.25     23.66 o
  16   4   3     1157.88     1072.29     38.46 o
  18   4   3     1141.30     1072.21     74.98 o
  20   4   3       69.12       19.32     25.93 o
  22   4   3       10.17       14.64     27.82 o
 -17   5   3     1775.07     1974.34     98.07 o
 -15   5   3     1748.76     1716.29    130.17 o
 -13   5   3     1623.89     1693.94    110.55 o
 -11   5   3     2108.87     2129.02    121.25 o
  -9   5   3     5321.43     4958.20    194.95 o
  -7   5   3       69.61       14.26     39.23 o
  -5   5   3        9.66       15.45     36.85 o
  -3   5   3     6256.06     6624.80    230.61 o
  -1   5   3     2735.78     2902.88    139.08 o
   1   5   3     4587.85     5028.33    191.39 o
   3   5   3     2663.42     2758.90     96.22 o
   5   5   3      787.70      875.42     39.63 o
   7   5   3     3155.07     3179.50     83.87 o
   9   5   3     2641.35     2471.95     73.26 o
  11   5   3     1649.35     1716.06     63.32 o
  13   5   3     1112.84     1073.77     52.37 o
  15   5   3     1390.48     1475.15     62.22 o
  -2   6   3     3262.24     3072.44    215.75 o
 -32   0   4     4653.77     4870.36    169.99 o
 -30   0   4     2363.66     2514.60     74.34 o
 -28   0   4     2684.66     2824.30     76.40 o
 -26   0   4    11672.37    11476.86    184.17 o
 -24   0   4     6205.25     6080.00    113.58 o
 -22   0   4     6539.89     6588.22    116.81 o
 -20   0   4     7437.45     7453.73    124.57 o
 -18   0   4    12408.55    12276.97    179.42 o
 -16   0   4     7346.81     7027.49    112.20 o
 -14   0   4     8492.16     7713.20    117.76 o
 -12   0   4    39283.39    39804.98    498.49 o
 -10   0   4    30024.35    30024.96    390.57 o
  -8   0   4    29913.00    30000.37    862.43 o
  -6   0   4    30520.04    31520.71    651.23 o
  -4   0   4    37208.21    37702.59    570.00 o
  -2   0   4    13388.89    13290.64    150.76 o
   0   0   4     2969.69     2756.38     62.11 o
   2   0   4    37287.66    37545.41    508.73 o
   4   0   4    19689.15    19522.00    302.75 o
   6   0   4    20525.42    20149.12    260.95 o
   8   0   4    18172.00    18122.27    280.48 o
  10   0   4    32752.61    31915.27    406.46 o
  12   0   4    13428.65    12938.28    183.65 o
  14   0   4     4540.28     4039.35     81.54 o
  16   0   4    21739.23    21814.90    296.47 o
  18   0   4    13403.30    13315.96    209.91 o
  20   0   4     9750.86     9292.94    152.58 o
  22   0   4     6219.73     6202.69    117.57 o
  24   0   4     2040.25     2064.12     64.18 o
  26   0   4     3291.31     3508.82    133.29 o
  28   0   4     3331.10     3517.58    146.57 o
 -31   1   4     3253.51     3246.36     89.45 o
 -29   1   4     2570.55     2621.52     66.54 o
 -27   1   4     3007.61     2970.05    109.64 o
 -25   1   4     2352.37     2374.85     59.10 o
 -23   1   4     2164.73     2154.88     42.94 o
 -21   1   4     5009.87     4873.98     61.33 o
 -19   1   4     4578.82     4374.33     60.14 o
 -17   1   4     5474.83     5465.49     67.38 o
 -15   1   4     7566.45     7376.02     81.84 o
 -13   1   4    14936.08    15665.51    150.32 o
 -11   1   4     8152.12     7935.98     91.97 o
  -9   1   4     7853.62     7311.78     94.23 o
  -7   1   4    14293.19    14887.49    172.74 o
  -5   1   4    10019.95    10166.64    109.22 o
  -3   1   4    21179.25    22838.25    290.74 o
  -1   1   4    12560.80    12582.90    117.71 o
   1   1   4     7456.25     7234.39     67.46 o
   3   1   4     8762.10     8667.48     79.49 o
   5   1   4    12061.37    12026.83    116.19 o
   7   1   4     7145.63     6587.33     71.87 o
   9   1   4     5531.31     5153.55     61.19 o
  11   1   4    13970.02    13620.51    124.77 o
  13   1   4     8698.53     8718.29     95.97 o
  15   1   4     9267.75     8830.35    101.34 o
  17   1   4     5075.26     4995.38     67.58 o
  19   1   4     2578.35     2606.80     46.93 o
  21   1   4     3677.37     3629.66     58.57 o
  23   1   4     1898.29     1952.00     50.41 o
  25   1   4     4008.85     3982.43     72.46 o
  27   1   4     2888.20     2984.24     63.97 o
 -30   2   4      187.38      221.94     40.24 o
 -28   2   4       71.57       76.77     33.23 o
 -26   2   4        0.36        8.41     27.59 o
 -24   2   4       76.37       79.75     30.91 o
 -22   2   4      141.63      164.57     26.42 o
 -20   2   4      307.85      321.25     27.80 o
 -18   2   4      798.88      827.87     41.64 o
 -16   2   4       37.67       46.83     19.83 o
 -14   2   4      214.39      268.74     26.04 o
 -12   2   4      690.13      806.63     34.74 o
 -10   2   4      205.31      257.14     33.28 o
  -8   2   4     1542.19     1982.09     58.38 o
  -6   2   4        8.65       37.16     14.69 o
  -4   2   4     1070.82     1342.06     43.43 o
  -2   2   4     1110.70     1212.15     26.83 o
   0   2   4     1537.83     1562.13     25.30 o
   2   2   4      276.48      341.06     13.18 o
   4   2   4      578.92      584.44     16.44 o
   6   2   4      844.29     1009.57     21.03 o
   8   2   4       27.27       20.56      7.84 o
  10   2   4      707.53      715.13     20.82 o
  12   2   4        2.49       12.10     10.43 o
  14   2   4      164.48      215.55     17.98 o
  16   2   4      142.94      167.78     17.45 o
  18   2   4      131.78      106.12     17.03 o
  20   2   4      396.92      428.57     30.03 o
  22   2   4      147.71      152.71     22.92 o
  24   2   4        2.72        1.86     24.34 o
  26   2   4       79.92       70.60     28.51 o
 -27   3   4     5203.13     5274.83    119.84 o
 -25   3   4      246.34      255.72     38.58 o
 -23   3   4       50.20       57.15     29.36 o
 -21   3   4     2796.76     2797.38     76.61 o
 -19   3   4     1680.83     1713.54     58.07 o
 -17   3   4     7094.58     7153.43    128.24 o
 -15   3   4     3654.82     3620.27     80.93 o
 -13   3   4     1961.76     1927.76     69.34 o
 -11   3   4     6841.61     6636.71    142.63 o
  -9   3   4     6838.26     6797.13    143.00 o
  -7   3   4     6644.94     6689.09    138.50 o
  -5   3   4     5784.17     5900.14    161.07 o
  -3   3   4     4622.96     4459.43    309.77 o
  -1   3   4     3781.63     3805.88     79.40 o
   1   3   4    10042.27     9972.30    126.87 o
   3   3   4     2469.96     2525.84     39.97 o
   5   3   4     1949.68     2055.39     33.05 o
   7   3   4     2637.69     2702.43     39.80 o
   9   3   4     1245.58     1261.37     36.04 o
  11   3   4    17535.63    17301.46    159.97 o
  13   3   4     8067.49     7762.96     85.40 o
  15   3   4     1081.93     1279.81     36.52 o
  17   3   4     2822.67     2936.82     58.08 o
  19   3   4     2408.67     2431.83     62.07 o
  21   3   4     1791.80     1788.85     55.24 o
  23   3   4      932.96      927.29     44.70 o
 -24   4   4     3641.33     3752.45    110.87 o
 -22   4   4     5094.89     5241.92    116.34 o
 -20   4   4     3591.60     3568.11    112.19 o
 -18   4   4     3976.70     4026.53    134.92 o
 -16   4   4     4558.19     4518.66    122.97 o
 -14   4   4     4978.84     4906.94    127.09 o
 -12   4   4    13890.06    14185.43    453.50 o
 -10   4   4     8883.30     8952.95    212.19 o
  -8   4   4     4732.25     5036.07    121.57 o
  -6   4   4     9571.54     9300.64    275.79 o
  -4   4   4    15344.60    15389.32    408.92 o
  -2   4   4     7355.26     7321.40    229.43 o
   0   4   4     4201.13     4170.48    102.04 o
   2   4   4     9552.80     9653.55    183.59 o
   4   4   4     7359.22     7626.98    116.33 o
   6   4   4    11076.68    11223.17    154.08 o
   8   4   4     7941.35     8136.09    122.18 o
  10   4   4     6831.44     7383.48    144.81 o
  12   4   4     5327.37     5506.65     96.08 o
  14   4   4     3600.86     3775.90     91.26 o
  16   4   4     9743.98     9735.43    210.53 o
  18   4   4     6206.79     6084.22    110.67 o
  20   4   4     2800.74     3028.91    109.81 o
 -17   5   4     2356.19     2321.90     93.38 o
 -15   5   4     2599.71     2612.41     96.27 o
 -13   5   4     2791.51     3026.14    101.81 o
 -11   5   4     2110.29     2145.39    136.11 o
  -9   5   4     3899.59     3830.09    167.61 o
  -7   5   4     4584.73     4645.56    186.63 o
  -5   5   4     2442.57     2300.20    123.63 o
  -3   5   4     3404.84     3565.01    156.91 o
  -1   5   4     4789.19     4941.56    190.20 o
   1   5   4     3925.20     3846.74    161.67 o
   3   5   4     5027.66     4650.02    131.45 o
   5   5   4     4410.28     4308.77    128.41 o
   7   5   4     3278.63     3306.61     75.67 o
   9   5   4     3506.04     3638.55    133.69 o
  11   5   4     2166.78     2425.40    111.60 o
  13   5   4     2102.82     2361.55     76.16 o
 -31   1   5     1111.74     1204.55     51.09 o
 -29   1   5     2219.72     2213.94     62.70 o
 -27   1   5     3308.29     3249.19     73.54 o
 -25   1   5     2107.73     2242.90     58.37 o
 -23   1   5     2621.01     2637.04     61.49 o
 -21   1   5     6463.97     6134.49     99.34 o
 -19   1   5     4819.74     4721.55     64.10 o
 -17   1   5     9112.03     9084.50     99.79 o
 -15   1   5     4198.18     4195.29     61.69 o
 -13   1   5     3644.57     3704.39     61.43 o
 -11   1   5     2970.93     2651.87     47.50 o
  -9   1   5     1291.76     1088.85     30.02 o
  -7   1   5    20799.59    21708.29    290.21 o
  -5   1   5    15923.57    16967.86    146.10 o
  -3   1   5     7046.88     6944.25     71.39 o
  -1   1   5    13823.84    14371.79    125.21 o
   1   1   5    16307.18    16823.99    144.95 o
   3   1   5     9093.10     8987.72     91.43 o
   5   1   5     3436.41     3223.90     43.32 o
   7   1   5    10819.13    10962.59    111.17 o
   9   1   5     6377.59     6435.70     67.68 o
  11   1   5     4328.42     4198.20     56.91 o
  13   1   5     3605.13     3687.64     54.10 o
  15   1   5     6339.72     6332.51     79.56 o
  17   1   5     3262.82     3303.56     53.68 o
  19   1   5      821.24      793.15     28.78 o
  21   1   5     6201.52     6167.20     83.93 o
  23   1   5     4746.81     4790.52     73.56 o
  25   1   5     2915.52     3071.88     58.63 o
  27   1   5     1977.12     2108.64     55.36 o
 -30   2   5     3759.38     3965.39    102.91 o
 -28   2   5     3819.54     3842.97     84.84 o
 -26   2   5     4055.67     4212.22     86.47 o
 -24   2   5     7167.92     7017.23    116.18 o
 -22   2   5    15076.57    14936.71    199.26 o
 -20   2   5     5434.50     5323.44     91.95 o
 -18   2   5     3233.14     3175.70     65.80 o
 -16   2   5    12412.62    12289.29    186.48 o
 -14   2   5     9392.26     8877.45    176.30 o
 -12   2   5    12749.12    12884.72    233.39 o
 -10   2   5    12763.00    12729.61    228.72 o
  -8   2   5    13527.99    13759.38    241.34 o
  -6   2   5    12620.58    13027.26    228.86 o
  -4   2   5    10712.26    10657.50    146.82 o
  -2   2   5    24902.91    25593.66    313.73 o
   0   2   5    22042.88    22302.01    222.35 o
   2   2   5    20083.56    20703.12    190.18 o
   4   2   5    14944.44    15126.83    148.79 o
   6   2   5    16941.80    16356.42    146.41 o
   8   2   5    10257.06    10017.80    106.46 o
  10   2   5     7264.02     7243.06     77.86 o
  12   2   5     8324.86     8322.79     95.70 o
  14   2   5     5458.08     5591.81     73.44 o
  16   2   5    11030.37    10855.23    121.40 o
  18   2   5     8535.76     8379.43    102.15 o
  20   2   5     7031.50     7253.72     94.33 o
  22   2   5     5570.48     5701.57     90.47 o
  24   2   5     3598.97     3661.94     71.44 o
  26   2   5     4199.26     4471.40     93.75 o
 -27   3   5     2938.08     2796.92     86.34 o
 -25   3   5     1941.40     2027.48     70.92 o
 -23   3   5     1495.69     1580.85     77.65 o
 -21   3   5     4613.32     4724.50    115.83 o
 -19   3   5     3966.22     3929.93    112.19 o
 -17   3   5     3816.60     3776.84    106.71 o
 -15   3   5     5099.53     4875.09    121.80 o
 -13   3   5     4424.77     4235.11    197.92 o
 -11   3   5     6511.43     6500.66    142.71 o
  -9   3   5     7600.99     7511.60    156.10 o
  -7   3   5     5250.62     5484.21    122.58 o
  -5   3   5     6709.02     7130.17    332.25 o
  -1   3   5     5680.28     5432.09    192.97 o
   1   3   5     9449.31     9418.38    122.45 o
   3   3   5     6697.51     6565.56     77.78 o
   5   3   5     3541.01     3601.84     52.10 o
   7   3   5     9144.84     9325.35    102.85 o
   9   3   5     6568.86     6847.98     77.11 o
  11   3   5     3373.84     3281.75     50.67 o
  13   3   5     4701.28     4639.60     66.18 o
  15   3   5     4007.42     4237.51     64.17 o
  17   3   5     3341.90     3346.59     62.75 o
  19   3   5     3511.37     3453.16    104.52 o
  21   3   5     2318.88     2339.63     90.45 o
  23   3   5     1850.18     1936.23     61.21 o
 -22   4   5      259.38      228.91     46.02 o
 -20   4   5      152.47       94.89     70.14 o
 -18   4   5      188.44      144.25     60.63 o
 -16   4   5      450.87      499.31     59.44 o
 -14   4   5      712.66      674.60     50.01 o
 -12   4   5      171.86      216.53     36.73 o
 -10   4   5      346.30      344.17     40.24 o
  -8   4   5      135.49      131.26     48.14 o
  -6   4   5      151.51      154.98     29.42 o
  -2   4   5      323.94      278.82     55.28 o
   0   4   5      475.62      486.27     38.63 o
   2   4   5      268.12      318.99     27.96 o
   4   4   5       75.77       78.49     15.20 o
   6   4   5       33.88       47.59     20.87 o
   8   4   5      360.41      372.71     28.34 o
  10   4   5       39.84       51.86     18.03 o
  12   4   5     1000.76      940.04     39.65 o
  14   4   5     1612.14     1555.73     57.36 o
  16   4   5      459.13      385.60     82.62 o
  18   4   5        2.79       30.77     33.34 o
 -15   5   5     1049.41     1083.54     66.40 o
 -13   5   5     1553.50     1371.88     71.69 o
 -11   5   5      250.12      258.55     43.61 o
  -9   5   5       17.78       33.83     44.58 o
  -7   5   5     7879.31     7742.21    260.33 o
  -5   5   5     4011.44     4064.27    171.18 o
  -3   5   5      650.57      684.71     72.51 o
  -1   5   5     2458.24     2584.30    128.38 o
   1   5   5     2262.43     2237.19    121.25 o
   3   5   5     2544.89     2451.16    129.57 o
   5   5   5     1996.40     1758.86     83.81 o
   7   5   5     1387.43     1468.39     73.26 o
   9   5   5      861.57      886.91     50.10 o
  11   5   5     1618.14     1583.77    107.22 o
 -30   0   6     6004.73     5616.30    119.72 o
 -28   0   6     3746.82     3776.64    107.30 o
 -26   0   6     2549.95     2832.03     76.31 o
 -24   0   6     4994.42     5237.37    105.24 o
 -22   0   6     5295.26     5263.60    102.78 o
 -20   0   6     8394.60     8287.72    137.40 o
 -18   0   6    10293.21    10214.36    196.73 o
 -16   0   6    11134.33    11235.50    208.32 o
 -14   0   6    13669.69    13711.63    241.55 o
 -12   0   6    34497.91    34443.30    544.96 o
 -10   0   6    16862.75    17253.50    518.29 o
  -8   0   6     9260.72     9341.91    117.70 o
  -6   0   6    12037.70    11920.83    165.63 o
  -4   0   6     2994.78     3129.68     50.04 o
  -2   0   6    33629.70    35439.48    387.20 o
   0   0   6    25546.65    26508.44    294.87 o
   2   0   6     8836.53     8293.53    104.95 o
   4   0   6    17792.62    17677.41    236.95 o
   6   0   6    17401.87    17086.62    232.14 o
   8   0   6    16862.84    16281.05    225.51 o
  10   0   6    10223.85     9803.49    150.26 o
  12   0   6    16996.98    17019.86    239.93 o
  14   0   6    12285.71    12254.31    186.18 o
  16   0   6     8128.40     7683.32    133.12 o
  18   0   6     5453.99     5298.44    105.69 o
  20   0   6     4881.58     4935.08    103.85 o
  22   0   6     3945.69     3963.70     93.54 o
  24   0   6     1197.68     1147.45     52.73 o
  26   0   6     5642.91     5716.17    123.51 o
 -29   1   6     1768.64     1883.17     59.41 o
 -27   1   6     1154.92     1276.20     48.71 o
 -25   1   6     4086.79     3865.84     79.92 o
 -23   1   6     3691.43     3538.58     73.81 o
 -21   1   6     1348.29     1463.52     45.62 o
 -19   1   6     4529.55     4521.37     80.60 o
 -17   1   6    12158.31    12219.64    159.30 o
 -15   1   6     5057.13     4932.15     78.83 o
 -13   1   6     3545.15     3334.56     58.93 o
 -11   1   6     9257.36     9453.39    123.37 o
  -9   1   6     7357.77     7398.98    156.23 o
  -7   1   6    13179.56    14388.99    177.56 o
  -5   1   6     9718.16     9981.15     92.88 o
  -3   1   6     4676.83     4506.64     49.39 o
  -1   1   6     6927.21     6918.47     68.66 o
   1   1   6     3602.62     3461.65     41.40 o
   3   1   6    12114.19    11905.94    118.77 o
   5   1   6    12477.75    12466.15    125.08 o
   7   1   6     6339.44     6103.68     72.34 o
   9   1   6     6177.34     6006.47     73.08 o
  11   1   6    10627.83    10648.20    115.14 o
  13   1   6     5385.28     5367.56     71.16 o
  15   1   6     2129.44     2100.10     42.19 o
  17   1   6     4154.95     4274.61     64.68 o
  19   1   6     2542.15     2658.81     50.99 o
  21   1   6     3477.76     3436.13     60.40 o
  23   1   6     2814.19     2808.33     55.68 o
  25   1   6     1266.07     1349.58     41.30 o
 -28   2   6       55.42       -6.29     28.93 o
 -26   2   6       34.88       47.76     27.17 o
 -24   2   6       94.25      101.55     27.03 o
 -22   2   6      742.97      830.73     39.72 o
 -20   2   6        0.46        9.37     22.47 o
 -18   2   6       10.47       -8.90     20.42 o
 -16   2   6        3.33       -0.55     18.44 o
 -14   2   6        4.23        4.99     20.56 o
 -12   2   6       37.96       74.79     23.68 o
 -10   2   6        6.50       -3.40     17.12 o
  -8   2   6      193.10      410.12     33.88 o
  -6   2   6      759.35      871.22     54.68 o
  -4   2   6     1781.29     1948.64     37.93 o
  -2   2   6        1.97       16.98      7.90 o
   0   2   6      211.14      221.53     12.74 o
   2   2   6      163.29      203.24     12.96 o
   4   2   6       21.78       40.82     11.40 o
   6   2   6      907.09      891.00     25.17 o
   8   2   6        0.11       -4.23     11.49 o
  10   2   6        1.01       37.66     13.46 o
  12   2   6       36.14       82.95     15.65 o
  14   2   6       58.03       94.68     16.89 o
  16   2   6      477.17      582.44     38.99 o
  18   2   6      269.15      339.34     24.68 o
  20   2   6      137.65       72.23     19.29 o
  22   2   6       93.01      125.95     24.32 o
  24   2   6      481.06      433.42     33.44 o
 -25   3   6     3122.73     3197.77    110.94 o
 -23   3   6     2019.05     1997.89     84.90 o
 -21   3   6     1078.52     1084.49     62.58 o
 -19   3   6     2761.95     2873.60    148.59 o
 -17   3   6     4567.18     4476.04    119.67 o
 -15   3   6     3516.50     3468.22    100.38 o
 -13   3   6     3053.51     2835.26     86.97 o
 -11   3   6     4736.82     4951.78    178.31 o
  -9   3   6     3715.05     3601.26     97.46 o
  -7   3   6     3949.86     4030.33    103.81 o
  -1   3   6     2055.84     2118.19     52.18 o
   1   3   6      186.23      232.12     16.81 o
   3   3   6     7684.63     7502.90     96.03 o
   5   3   6     7379.85     7214.11     94.44 o
   7   3   6     6514.02     6455.35     88.53 o
   9   3   6     5463.72     5343.64     66.34 o
  11   3   6     2345.38     2438.11     45.52 o
  13   3   6     2725.22     2719.86     49.76 o
  15   3   6     2316.83     2189.15     45.73 o
  17   3   6     1794.68     1969.18     49.14 o
  19   3   6      982.68     1004.14     38.22 o
  21   3   6     1305.24     1335.09     50.24 o
 -22   4   6     1875.34     1831.22     84.45 o
 -20   4   6     5096.57     5133.31    141.48 o
 -18   4   6     4867.48     4803.38    191.98 o
 -16   4   6     5082.78     5276.42    138.18 o
 -14   4   6     5470.15     5507.06    140.10 o
 -12   4   6     7027.07     7267.01    281.14 o
 -10   4   6     6972.90     7049.89    232.99 o
  -8   4   6     8393.84     7823.04    250.82 o
  -2   4   6     9458.58     9521.66    191.83 o
   0   4   6     8865.75     8788.00    177.72 o
   2   4   6     7523.41     7650.23    160.94 o
   4   4   6     6414.18     6220.24    113.06 o
   6   4   6     4437.53     4588.41    121.48 o
   8   4   6     6793.30     6596.77     95.41 o
  10   4   6     5240.81     5091.12    139.67 o
  12   4   6     7938.41     7593.55    233.10 o
  14   4   6     5869.18     5671.75    165.80 o
  16   4   6     2331.57     2409.00     76.36 o
 -15   5   6     2292.79     2222.93    134.33 o
 -13   5   6     2489.31     2325.16    131.95 o
 -11   5   6     3094.32     3366.22    242.50 o
  -9   5   6     2433.08     1199.43     89.15 o
  -5   5   6     4257.01     4025.05    171.18 o
  -3   5   6     3412.45     3439.00    154.54 o
  -1   5   6     3695.24     3543.61    156.91 o
   1   5   6     4165.62     4127.28    177.12 o
   3   5   6     2671.58     2631.85    137.89 o
   5   5   6     2802.44     2856.69    141.46 o
   7   5   6     2387.96     2111.17    111.74 o
   9   5   6     1749.01     1668.94     79.00 o
 -29   1   7     1611.77     1715.31     61.26 o
 -27   1   7     1462.16     1542.27     53.63 o
 -25   1   7     4562.62     4490.06    103.97 o
 -23   1   7     2815.16     2696.35     75.16 o
 -21   1   7     5320.05     5325.23    109.47 o
 -19   1   7     2416.43     2582.42     69.05 o
 -17   1   7       71.81       63.67     21.21 o
 -15   1   7     5382.77     5269.87    101.23 o
 -13   1   7     6110.66     6076.25    113.24 o
 -11   1   7     4215.69     4429.28     86.19 o
  -9   1   7     6703.30     7111.10    102.58 o
  -7   1   7    10700.09    10918.35    111.91 o
  -5   1   7     9432.70     9834.64     94.12 o
  -3   1   7     8752.04     9439.27     90.72 o
  -1   1   7     6258.88     6280.66     65.82 o
   1   1   7     1776.31     1627.19     27.77 o
   3   1   7     8958.54     9149.57     98.14 o
   5   1   7     4771.04     4982.18     63.67 o
   7   1   7     6233.72     6111.52     75.02 o
   9   1   7     5174.12     5108.25     67.76 o
  11   1   7     1124.80     1141.09     31.24 o
  13   1   7     4092.01     4119.15     62.00 o
  15   1   7     2897.67     2888.20     51.75 o
  17   1   7     5483.26     5437.21     77.80 o
  19   1   7     5341.33     5394.58     79.57 o
  21   1   7     2017.77     2026.32     47.47 o
  23   1   7     1474.22     1473.75     42.57 o
 -28   2   7     4153.00     4298.46    108.87 o
 -26   2   7     6021.60     5807.78    126.61 o
 -24   2   7     3336.15     3424.42     90.27 o
 -22   2   7      819.53      829.40     45.97 o
 -20   2   7    11106.30    10878.62    183.69 o
 -18   2   7     8294.31     7772.35    140.96 o
 -16   2   7     4652.71     4737.88     98.95 o
 -14   2   7     7500.02     7495.43    160.77 o
 -12   2   7     8519.40     8887.69    199.71 o
 -10   2   7    10009.45    10294.39    268.06 o
  -8   2   7    10463.56     9795.61    360.78 o
  -6   2   7    13740.35    14444.54    260.13 o
  -4   2   7    13674.14    14381.96    178.11 o
  -2   2   7    14785.37    15240.52    151.29 o
   0   2   7    11016.22    11147.09    106.75 o
   2   2   7    19410.43    19423.46    186.45 o
   4   2   7     9237.22     9096.08    100.30 o
   6   2   7      397.22      439.75     22.94 o
   8   2   7    11730.73    11697.84    125.80 o
  10   2   7    11104.35    11045.72    122.01 o
  12   2   7     7829.11     7586.40     93.63 o
  14   2   7     7864.25     7699.26     96.61 o
  16   2   7     6607.50     6721.15     89.98 o
  18   2   7     5887.12     5752.95     83.18 o
  20   2   7     3261.28     3216.92     60.49 o
  22   2   7     4782.15     4802.60     78.21 o
 -25   3   7     2903.25     2974.80    181.28 o
 -23   3   7     2687.16     2567.57     96.65 o
 -21   3   7     2657.49     2475.40     92.13 o
 -19   3   7     2812.14     2726.05     93.70 o
 -17   3   7     2017.94     1831.08     74.80 o
 -15   3   7     5185.20     5048.44    128.86 o
 -13   3   7     5862.06     5787.78    138.18 o
 -11   3   7     2845.28     2914.94     95.69 o
  -9   3   7     3865.60     3868.57    208.62 o
  -7   3   7     6009.20     2290.69    110.55 o
  -3   3   7     6209.69     6364.33    140.79 o
  -1   3   7     5726.70     5699.53     92.28 o
   1   3   7     2399.32     2341.64     58.51 o
   3   3   7     6804.66     6715.02     90.54 o
   5   3   7     6633.26     6323.78     87.98 o
   7   3   7     3728.76     3720.91     63.13 o
   9   3   7     4032.79     3878.07     66.39 o
  11   3   7     2629.94     2675.29     54.78 o
  13   3   7     3487.74     3458.90     58.88 o
  15   3   7     3978.05     4013.44     65.96 o
  17   3   7     2278.70     2264.81     49.46 o
  19   3   7     1839.73     1785.36     49.85 o
 -20   4   7       36.27      -21.87     34.51 o
 -18   4   7      344.81      343.13     59.44 o
 -16   4   7       11.51      -12.16     28.77 o
 -14   4   7       72.18        8.13     27.91 o
 -12   4   7      204.92      194.66     37.57 o
 -10   4   7       98.05      120.98     38.04 o
  -8   4   7      572.17      259.14     49.93 o
  -6   4   7       96.93       70.82     46.95 o
  -4   4   7      266.81      277.45     49.93 o
  -2   4   7      306.59      434.49     48.89 o
   0   4   7      231.42      259.65     36.27 o
   2   4   7      145.66      140.22     35.07 o
   4   4   7      393.23      400.00     42.47 o
   6   4   7     1306.23     1167.53     37.66 o
   8   4   7      159.93      163.19     21.62 o
  10   4   7      493.56      602.43     32.14 o
  12   4   7       94.16      106.34     24.28 o
  14   4   7       30.18       36.83     26.78 o
 -11   5   7     2085.47      933.15     84.40 o
  -7   5   7     1510.65      781.00     72.51 o
  -5   5   7     2218.03     2371.22    133.14 o
  -3   5   7     1579.57     1659.47    108.17 o
  -1   5   7     1895.92     1812.82    120.06 o
   1   5   7     1378.25     1143.56    101.04 o
   3   5   7     1094.13     1082.93     93.91 o
   5   5   7      534.53      521.85     79.65 o
   7   5   7     2723.24     2493.56     98.74 o
 -28   0   8     3126.40     3461.59    165.23 o
 -26   0   8     3784.36     3865.76    171.18 o
 -24   0   8     3804.87     3934.95    145.62 o
 -22   0   8     5060.58     4977.12    145.03 o
 -20   0   8     6947.19     7021.91    156.64 o
 -18   0   8     6971.61     6869.04    151.45 o
 -16   0   8    27577.78    27841.55    462.61 o
 -14   0   8     9723.95    10112.32    386.93 o
 -12   0   8      102.33      100.92     25.17 o
 -10   0   8    12954.25    13167.30    247.62 o
  -8   0   8    11293.64    11016.59    395.31 o
  -6   0   8    10934.84    11523.00    144.81 o
  -4   0   8    14263.96    14875.72    179.87 o
  -2   0   8     7469.47     7610.32    103.56 o
   0   0   8    13761.77    13740.39    168.47 o
   2   0   8    14882.01    14921.95    210.43 o
   4   0   8    13699.64    13469.58    195.55 o
   6   0   8    11016.73    11154.66    169.69 o
   8   0   8    10304.57    10497.45    164.42 o
  10   0   8     5000.84     5092.64     99.26 o
  12   0   8    14844.93    14887.89    222.75 o
  14   0   8     8401.60     8405.57    146.37 o
  16   0   8      703.32      674.62     40.65 o
  18   0   8     4173.94     4289.42    145.86 o
  20   0   8     2706.14     2478.30     75.23 o
  22   0   8     5602.95     5577.04    121.91 o
 -29   1   8      837.68      881.33     56.01 o
 -27   1   8     1487.59     1389.09     60.42 o
 -25   1   8     1764.09     1963.21     67.90 o
 -23   1   8     2819.29     2877.36     79.87 o
 -21   1   8     6889.73     6980.32    133.61 o
 -19   1   8     2900.06     2831.63     74.50 o
 -17   1   8     1195.03     1163.84     46.60 o
 -15   1   8     6145.01     6235.58    165.99 o
 -13   1   8     4822.05     4723.73     94.68 o
 -11   1   8     8329.31     8135.34    116.94 o
  -9   1   8     6206.18     6357.39     94.75 o
  -7   1   8     1276.78     1316.46     29.12 o
  -5   1   8     5499.02     5748.54     59.90 o
  -3   1   8     5918.34     5943.51     65.22 o
  -1   1   8     6958.45     7154.46     75.31 o
   1   1   8     9004.93     9223.84    100.54 o
   3   1   8     3940.93     3892.22     55.10 o
   5   1   8     3858.57     3830.70     55.90 o
   7   1   8    12525.61    12709.93    134.78 o
   9   1   8     5593.53     5510.97     73.71 o
  11   1   8      618.19      635.14     26.04 o
  13   1   8     3942.13     3894.26     62.16 o
  15   1   8     2760.88     2831.64     53.13 o
  17   1   8     3500.64     3487.04     61.60 o
  19   1   8     3195.08     3142.14     59.82 o
  21   1   8     1048.50     1093.09     37.73 o
 -26   2   8      322.52      325.33     42.78 o
 -24   2   8        1.25       14.93     38.23 o
 -22   2   8        2.53       -2.32     41.73 o
 -20   2   8       20.15      -22.51     22.83 o
 -18   2   8        0.11      -31.18     20.79 o
 -16   2   8        5.23       -1.35     20.92 o
 -14   2   8       12.34       10.20     24.37 o
 -12   2   8      187.28      240.43     33.85 o
 -10   2   8      103.58       99.41     26.47 o
  -8   2   8      308.67      239.16    145.03 o
  -6   2   8       88.67       63.61     22.13 o
  -4   2   8       94.55      126.13     19.70 o
  -2   2   8      103.34      144.61     37.64 o
   0   2   8       25.59       24.66     13.57 o
   2   2   8      814.34      867.16     26.30 o
   4   2   8        2.34        5.56     12.85 o
   6   2   8      107.34      128.24     16.85 o
   8   2   8        0.09        5.22     13.90 o
  10   2   8       42.18       59.00     15.90 o
  12   2   8       76.96      101.32     18.58 o
  14   2   8      102.30       84.38     19.13 o
  16   2   8        8.09       45.83     18.79 o
  18   2   8       53.86       58.42     20.72 o
  20   2   8      338.09      397.52     29.53 o
 -23   3   8     1994.58     1891.35     85.31 o
 -21   3   8     2284.25     2160.68     87.81 o
 -19   3   8     1985.75     2076.00     83.61 o
 -17   3   8     1184.28     1112.70     61.78 o
 -15   3   8     3780.89     3681.25    108.42 o
 -13   3   8     2130.75     2151.25    130.17 o
 -11   3   8     3735.29     3618.96    208.03 o
  -9   3   8     2726.30      977.14     76.08 o
  -5   3   8     2036.47     2017.14    121.35 o
  -3   3   8      377.34      485.84     34.36 o
  -1   3   8     4915.89     4934.13     99.81 o
   1   3   8     6788.66     6671.75    103.63 o
   3   3   8     3383.50     3282.95     62.02 o
   5   3   8     3164.72     3048.66     57.15 o
   7   3   8     4682.09     4481.32     85.85 o
   9   3   8     2597.57     2469.56     68.77 o
  11   3   8      507.84      555.13     31.18 o
  13   3   8     2050.98     2005.20     58.62 o
  15   3   8     1047.21      946.44     34.20 o
  17   3   8     1434.43     1473.04     54.55 o
 -18   4   8     3283.72     3318.50    112.16 o
 -16   4   8     7448.53     7391.53    259.14 o
 -14   4   8     4547.36     4549.26    130.71 o
 -12   4   8     1664.94     1520.07    170.58 o
  -6   4   8     4905.53     4435.15    497.48 o
  -4   4   8     5402.40     5388.72    144.81 o
  -2   4   8     5825.14     6247.46    148.20 o
   0   4   8     5523.64     5299.07    186.04 o
   2   4   8     3247.29     3296.16     99.35 o
   4   4   8     6349.52     5980.85    143.35 o
   6   4   8     6178.85     5529.69    233.35 o
   8   4   8     4719.93     4290.50    188.22 o
  10   4   8     3196.51     2848.76     95.16 o
  12   4   8     4527.53     4459.57    187.40 o
  -7   5   8     3081.79     3307.28    124.82 o
  -5   5   8     3041.89     3078.81    139.08 o
  -3   5   8     2587.30     2625.51    123.03 o
  -1   5   8     2112.29     2013.71    131.95 o
   1   5   8     2258.61     2008.96    128.38 o
 -27   1   9     1890.83     1927.67     71.92 o
 -25   1   9      953.68      902.25     50.72 o
 -23   1   9     1643.97     1639.94     76.37 o
 -21   1   9      525.01      612.31     43.01 o
 -19   1   9     2450.98     2549.05     72.66 o
 -17   1   9     3897.13     3935.64    151.08 o
 -15   1   9     1726.47     1588.79     76.36 o
 -13   1   9     2753.14     2610.88     96.82 o
 -11   1   9    12362.45    12315.57    191.08 o
  -9   1   9     6195.29     6332.92     86.23 o
  -7   1   9     1148.78     1131.17     27.08 o
  -5   1   9     5125.09     5500.45     64.54 o
  -3   1   9     2664.58     2852.04     41.89 o
  -1   1   9     5389.88     5491.57     71.41 o
   1   1   9     4567.86     4799.36     64.84 o
   3   1   9     2970.86     3022.16     49.34 o
   5   1   9     4444.41     4519.87     64.16 o
   7   1   9      429.33      492.97     25.09 o
   9   1   9     3704.32     3699.05     59.40 o
  11   1   9     7321.69     7437.87     95.34 o
  13   1   9     2955.66     2913.39     54.72 o
  15   1   9     1695.24     1700.59     42.77 o
  17   1   9     4015.99     4107.73     75.40 o
  19   1   9     2282.45     2319.71     53.09 o
 -26   2   9     2365.21     2631.18     84.89 o
 -24   2   9     3525.49     3333.22    121.04 o
 -22   2   9     3677.47     3522.94     93.24 o
 -20   2   9     2930.64     3140.51     85.41 o
 -18   2   9     4818.76     4765.44    106.47 o
 -16   2   9     5148.03     5241.50    134.42 o
 -14   2   9     6421.22     6484.99    153.79 o
 -12   2   9     8078.35     6710.95   1044.90 o
 -10   2   9     6750.80     7141.35    158.43 o
  -8   2   9     5136.66     5280.88    127.34 o
  -6   2   9    17322.92    18079.80    246.90 o
  -4   2   9    11119.63    11435.64    155.07 o
  -2   2   9     3893.08     3909.61     71.89 o
   0   2   9     6830.68     6851.28     92.38 o
   2   2   9     1494.19     1467.47     37.80 o
   4   2   9     8818.15     8568.07    101.03 o
   6   2   9    12237.32    12131.59    133.20 o
   8   2   9     4513.80     4543.15     67.90 o
  10   2   9     5415.27     5276.29     76.22 o
  12   2   9     6596.23     6486.63    105.70 o
  14   2   9     5641.91     5370.46     80.59 o
  16   2   9     3952.16     3905.89     77.17 o
  18   2   9     4138.65     4062.89     81.51 o
 -21   3   9     1311.95     1283.44    105.20 o
 -19   3   9     3054.14     2738.41    123.63 o
 -17   3   9     4073.29     4113.26    122.25 o
 -15   3   9     1207.88     1369.25     68.91 o
 -13   3   9     1856.24     1766.31     95.69 o
  -7   3   9     2908.28     2636.03    220.08 o
  -5   3   9     3597.72     3552.77    113.11 o
  -3   3   9     2612.62     2540.77     81.71 o
  -1   3   9     5017.57     4901.73    102.77 o
   1   3   9     4891.24     4507.62    155.52 o
   3   3   9     2457.54     2452.50     81.33 o
   5   3   9     3203.41     3066.89     77.75 o
   7   3   9     1930.74     1936.60     47.50 o
   9   3   9     3153.14     3074.32     73.91 o
  11   3   9     4592.79     4459.72    136.03 o
  13   3   9     1676.90     1651.26     61.33 o
  15   3   9     1052.31      929.48     52.89 o
 -16   4   9      129.14      155.98     38.92 o
 -14   4   9       99.95       96.05     33.85 o
 -12   4   9      174.19      171.30     54.09 o
 -10   4   9       45.88       24.16     24.79 o
  -8   4   9        2.77       23.21     44.58 o
  -6   4   9       10.12       -0.33     40.42 o
  -4   4   9        2.63        0.48     27.69 o
  -2   4   9      317.94      289.32     41.99 o
   0   4   9      318.51      277.62     41.13 o
   2   4   9      541.46      563.97     85.59 o
   4   4   9       99.64       59.89     26.59 o
   6   4   9      200.58      201.91     33.25 o
   8   4   9        5.86       32.63     23.19 o
 -26   0  10     1571.94     1550.11    116.50 o
 -24   0  10     8194.01     8712.21    294.81 o
 -22   0  10     6274.11     6730.60    242.50 o
 -20   0  10     5702.28     5814.84    146.00 o
 -18   0  10     5566.76     4967.17    276.38 o
 -16   0  10      362.99      393.47     60.63 o
 -12   0  10     9574.61     9619.92    566.42 o
 -10   0  10     4057.76     4257.40     93.45 o
  -8   0  10     6321.26     6604.30    103.81 o
  -6   0  10     8408.30     8899.12    123.71 o
  -4   0  10     9661.99    10008.86    135.49 o
  -2   0  10     8994.11     9120.84    146.36 o
   0   0  10     9045.10     9368.97    150.51 o
   2   0  10     5305.67     5451.69    103.81 o
   4   0  10     9545.94     9772.06    159.16 o
   6   0  10     5748.64     5839.87    111.61 o
   8   0  10     9434.78     9583.73    161.45 o
  10   0  10     8431.38     8490.99    150.48 o
  12   0  10       45.18       35.48     25.50 o
  14   0  10     3334.63     3320.07     86.64 o
  16   0  10     8324.86     8435.56    158.29 o
  18   0  10     3875.75     3971.40    111.20 o
 -25   1  10     1512.63     1473.46     63.81 o
 -23   1  10     1933.63     1905.27     68.83 o
 -21   1  10     1136.65     1019.60     50.96 o
 -19   1  10     3493.75     3467.65    104.76 o
 -17   1  10     2812.96     2673.64     77.37 o
 -15   1  10     3990.04     3976.85    137.89 o
 -13   1  10     3838.05     3940.63     87.64 o
 -11   1  10      291.56      305.07     30.62 o
  -9   1  10     3522.73     3737.09     64.10 o
  -7   1  10     7488.33     7682.83     85.62 o
  -5   1  10     2909.69     3096.35     49.71 o
  -3   1  10     2719.76     2882.73     47.78 o
  -1   1  10     5863.38     6054.52     77.50 o
   1   1  10     4693.09     4730.02     66.40 o
   3   1  10     5245.99     5308.11     72.69 o
   5   1  10     4104.06     4013.46     61.97 o
   7   1  10      415.04      524.30     27.24 o
   9   1  10     3247.62     3309.36     58.00 o
  11   1  10     3156.25     3271.19     58.99 o
  13   1  10     2782.27     2807.95     55.75 o
  15   1  10     3279.09     3325.36     62.62 o
  17   1  10      431.07      506.42     32.21 o
 -24   2  10       81.80       -1.17     31.38 o
 -22   2  10       45.56       20.71     30.78 o
 -20   2  10      173.66      126.99     34.13 o
 -18   2  10       15.79       -1.45     30.26 o
 -16   2  10        2.87       11.07     26.86 o
 -14   2  10      101.52      100.06     29.10 o
 -12   2  10      182.34       84.57     43.95 o
 -10   2  10      118.31      150.36     26.56 o
  -8   2  10       50.93       73.75     20.12 o
  -6   2  10      191.84      249.13     30.65 o
  -4   2  10        1.63       18.53     20.54 o
  -2   2  10      464.81      541.86     30.88 o
   0   2  10        2.32        5.56     17.97 o
   2   2  10        3.79       40.94     16.71 o
   4   2  10        1.30      -11.17     15.86 o
   6   2  10        6.35       -2.73     15.41 o
   8   2  10      116.56      130.50     20.41 o
  10   2  10       58.16       81.19     19.62 o
  12   2  10       92.32      109.90     21.63 o
  14   2  10       37.07       50.32     20.88 o
  16   2  10       41.30       47.99     21.55 o
 -19   3  10     1931.52     1688.85     81.53 o
 -17   3  10     1311.03     1287.81     70.59 o
 -15   3  10     1583.69     1103.14     91.53 o
 -11   3  10      386.11      469.86     50.24 o
  -9   3  10     1376.70     1257.63     90.23 o
  -7   3  10     2360.40     2352.47    182.47 o
  -5   3  10     1798.96     1869.31    116.50 o
  -3   3  10     1317.56     1368.97     65.16 o
  -1   3  10     6410.36     6098.51    122.02 o
   1   3  10     4659.21     4455.31    193.03 o
   3   3  10      881.46      830.87     45.31 o
   5   3  10     1793.55     1774.32     53.32 o
   7   3  10      518.52      537.32     32.25 o
   9   3  10     1714.05     1632.94     47.17 o
  11   3  10     1173.24     1049.66     40.40 o
 -10   4  10     2408.23     2306.64    225.15 o
  -8   4  10     2774.15     2818.95    319.77 o
  -6   4  10     4758.68     4957.85    323.93 o
  -4   4  10     4837.92     4683.18    222.89 o
  -2   4  10     2342.01     2305.61     98.07 o
   0   4  10     3990.03     3815.68    115.55 o
   2   4  10     4032.12     3508.38    110.00 o
   4   4  10     4335.99     3971.37    298.64 o
 -23   1  11      606.09      629.47     51.19 o
 -21   1  11      429.54      394.43     41.15 o
 -19   1  11     3650.40     3245.88    330.19 o
 -17   1  11     3499.77     3440.59    110.94 o
 -15   1  11     3125.83     3105.10    102.13 o
 -13   1  11     3290.93     3322.55    103.39 o
 -11   1  11      727.16      723.54     47.15 o
  -9   1  11     3146.19     3327.64     61.65 o
  -7   1  11     2260.74     2406.44     62.93 o
  -5   1  11     2733.92     2832.21     54.17 o
  -3   1  11     3500.46     3669.25     79.01 o
  -1   1  11     1092.83     1106.27     31.94 o
   1   1  11     2248.92     2242.11     44.94 o
   3   1  11     2037.92     2054.61     43.69 o
   5   1  11     2755.74     2826.37     52.90 o
   7   1  11     3127.06     3077.30     56.42 o
   9   1  11     2955.14     2989.79     57.06 o
  11   1  11     1567.91     1635.46     43.39 o
  13   1  11     3408.52     3352.60     63.85 o
  15   1  11     2712.02     2741.76     59.09 o
 -20   2  11     2129.62     2155.19    165.83 o
 -18   2  11     3399.76     2429.77    137.89 o
 -16   2  11     3579.23     3437.49    109.87 o
 -14   2  11     5290.71     5236.40    138.96 o
 -12   2  11     3652.04     3965.70    134.33 o
 -10   2  11     9945.01    10073.36    173.15 o
  -8   2  11     8134.49     8023.80    265.87 o
  -6   2  11      363.09      511.42     46.17 o
  -4   2  11     3879.18     3921.15     90.92 o
  -2   2  11     5966.95     5864.22    117.75 o
   0   2  11     4178.03     4230.21     81.84 o
   2   2  11     4280.86     4141.81     81.72 o
   4   2  11     5307.09     5305.63     85.27 o
   6   2  11     5806.47     5623.05     89.93 o
   8   2  11     4296.64     4108.52    136.26 o
  10   2  11     4476.63     4294.31     93.92 o
  12   2  11     3147.58     3116.65     61.81 o
 -15   3  11     2683.25     2454.25    153.35 o
 -13   3  11     2195.10     2091.81     87.81 o
 -11   3  11     1658.62     1721.42     65.25 o
  -9   3  11     2288.71     2300.09    112.34 o
  -7   3  11     1839.41     1623.91     74.30 o
  -5   3  11     3627.67     3512.84    306.10 o
  -3   3  11     3165.10     2894.57    120.48 o
  -1   3  11     1176.46     1120.89     91.04 o
   1   3  11     2531.94     2402.13    134.14 o
   3   3  11     2050.57     1937.52     66.82 o
   5   3  11     2052.56     1973.49     75.84 o
   7   3  11     3136.28     2748.57    162.14 o
 -22   0  12     2601.74     2665.14    150.97 o
 -20   0  12     2726.93     2899.32    153.35 o
 -18   0  12     2223.09     2357.25    134.33 o
 -16   0  12     1595.42     1740.35    129.57 o
 -14   0  12     4559.16     4702.81    125.67 o
 -12   0  12     5839.55     5848.24    141.58 o
 -10   0  12     3573.28     3435.40     99.93 o
  -8   0  12     5332.41     5900.15    138.22 o
  -6   0  12     5884.57     6237.82    228.83 o
  -4   0  12     5751.05     6170.72    116.60 o
  -2   0  12     2296.62     2550.26     69.27 o
   0   0  12     7535.41     7729.64    139.24 o
   2   0  12     8163.60     8432.58    149.08 o
   4   0  12     2015.09     2044.99     87.89 o
   6   0  12     3362.26     3294.79     85.26 o
   8   0  12     1032.58     1025.70     49.98 o
  10   0  12     2796.56     2858.20     82.90 o
  12   0  12     5324.61     5347.20    120.72 o
 -21   1  12     1491.06     1554.96    170.58 o
 -19   1  12     1488.18     1540.55    106.39 o
 -17   1  12     1997.02     2015.24     86.97 o
 -15   1  12      677.04      695.82     45.02 o
 -13   1  12     1778.04     1778.21     62.43 o
 -11   1  12     3197.21     3233.92     71.28 o
  -9   1  12     2082.93     2137.72     63.54 o
  -7   1  12     1597.16     1803.92     59.23 o
  -5   1  12     4283.72     4356.82     96.46 o
  -3   1  12     4011.95     4131.62     71.13 o
  -1   1  12     1589.14     1631.66     44.07 o
   1   1  12     2198.28     2196.21     53.34 o
   3   1  12     1175.14     1173.29     43.24 o
   5   1  12     2165.30     2119.08     47.53 o
   7   1  12     2133.74     2178.10     49.57 o
   9   1  12     1811.59     1853.80     46.74 o
  11   1  12     2537.03     2476.70     55.33 o
 -18   2  12      155.59       76.61     33.97 o
 -16   2  12      435.14      290.97    121.85 o
 -14   2  12        3.89       31.46     33.19 o
 -12   2  12        0.08       -1.75     28.45 o
 -10   2  12       35.62       44.46     33.12 o
  -8   2  12        4.12       34.26     25.91 o
  -6   2  12      419.85      525.46     42.47 o
  -4   2  12       10.40        7.45     24.63 o
  -2   2  12        4.00       21.04     26.22 o
   0   2  12        1.10      -22.83     24.82 o
   2   2  12       37.68       65.43     24.81 o
   4   2  12      333.30      375.36     34.49 o
   6   2  12      205.65      262.19     43.57 o
   8   2  12        9.15        9.14     21.62 o
 -11   3  12      327.57      288.17     49.25 o
  -9   3  12     1801.38     1797.27     81.03 o
  -7   3  12     1392.15     1317.70     77.86 o
  -5   3  12     4391.74     4280.85    211.00 o
  -3   3  12     4245.82     4107.62    187.30 o
  -1   3  12        8.60        7.46     27.10 o
   1   3  12      829.33      855.18     49.43 o
 -17   1  13     1359.48     1355.07     59.55 o
 -15   1  13     1923.34     1953.62     69.06 o
 -13   1  13     1330.66     1331.23     73.11 o
 -11   1  13      671.73      762.84     44.98 o
  -9   1  13     1647.07     1756.63     74.36 o
  -7   1  13     2230.92     2204.80     68.39 o
  -5   1  13      707.82      747.13     43.83 o
  -3   1  13     1275.58     1391.49     48.21 o
  -1   1  13     1942.31     1956.86     56.55 o
   1   1  13     2052.07     2059.17     52.42 o
   3   1  13      744.94      787.84     32.85 o
   5   1  13     2908.92     2893.68     58.54 o
 -12   2  13     2872.25     2966.97    102.55 o
 -10   2  13     1712.12     1704.87     83.21 o
  -8   2  13     2401.00     2400.98     74.55 o
  -6   2  13     2262.20     2086.41     85.78 o
  -4   2  13     2794.26     2707.49    115.89 o
  -2   2  13     2833.60     2924.96    218.14 o
   0   2  13     4135.13     3889.55    216.59 o
   2   2  13     5197.77     5137.36    237.46 o
 -10   0  14     3844.94     4133.22    165.23 o
  -8   0  14     3460.55     3291.60    143.84 o
  -6   0  14     2247.10     2353.12    131.95 o
  -4   0  14     3534.91     3548.97    231.21 o
  -2   0  14     4455.88     4408.00    127.18 o
   0   0  14     1192.64     1227.99     54.92 o
  -9   1  14     1158.51     1079.01     63.42 o
  -7   1  14     1359.76     1245.57     68.02 o
  -5   1  14     1814.32     1993.92     69.67 o
  -3   1  14     1501.79     1529.77     60.96 o
 
